# Supplementary material for: Chemical Composition and Related Properties of Lime (Tilia cordata Mill.) Bark and Wood as Affected by Tree Growth Conditions
Source: Materials (Basel). 2022 Jun 6;15(11):4033. doi: 10.3390/ma15114033 (PMC9182011; doi:10.3390/ma15114033)
Supplement: Supplementary file 1 [file materials-15-04033-s001.zip]

Archive with 1 entries (1 files):
- materials-1722558-supplementary.pdf
